# Supplementary material for: Zero-Dimensional Tellurium-Based Organic–Inorganic Hybrid Halide Single Crystal with Yellow-Orange Emission from Self-Trapped Excitons
Source: Nanomaterials (Basel). 2023 Dec 22;14(1):46. doi: 10.3390/nano14010046 (PMC10780417; doi:10.3390/nano14010046)
Supplement: Supplementary file 1 [file nanomaterials-14-00046-s001.zip]

Archive with 1 entries (1 files):
- nanomaterials-2753595-supplementary.pdf
